# Supplementary material for: Nanoparticle delivery of a prodrug-activating bacterial enzyme leads to anti-tumor responses
Source: Nat Commun. 2025 Apr 12;16:3490. doi: 10.1038/s41467-025-58548-1 (PMC11993580; doi:10.1038/s41467-025-58548-1)
Supplement: Supplementary file 4 — Source Data [file 41467_2025_58548_MOESM4_ESM.xlsx]

## Sheet: Figure 1c
Figure 1c	Bioluminescence of FaDu tumors following IT injection of LNPs carrying NanoLuc-encoding mRNA, measured via IVIS
												Flux (fold change)
											Ctrl	0.533	1.33	1.25	0.892
											MC3	7.54	51	64.4
											cKK-E12	23.9	45.4	16.7	226
											SM-102	141	54.4	112	25.1
											C12-200	152	240		265

## Sheet: Figure 1h
Figure 1h	Diameters of pooled LNPs, as well as the injected pool's diameter
		Diameters (nm)	Pool diameter (nm)
		93.4	131.65
		62.5
		160.4
		154.3
		159.9
		193
		143.3
		174.8
		153
		112.2
		121.3
		129.9
		131.8
		116.8
		132.3
		126
		82.7
		131.2
		97.2
		170.7
		161.2
		158.6
		96.5
		85.5
		127.1
		111.5
		184.5
		140.9
		80.5
		144.5
		163.9
		84.8
		70.1
		113.1
		187.9
		171.3
		114.3
		100.4
		74.7
		110.9
		188.6
		124.8
		198.6
		152.4

## Sheet: Figure 1i
Figure 1i	Normalized delivery of all LNPs in tumor cells as well as the unencapsulated barcode negative control (blue)
		Normalized delivery (%)	Normalized delivery (%), unencapsulated barcode
		1.74461	1.20285
		2.28069
		3.01953
		2.96754
		1.53226
		1.96928
		2.05779
		1.67423
		2.26258
		3.17324
		1.85948
		2.13225
		3.6533
		3.67395
		2.26409
		1.72215
		1.57665
		1.68267
		3.41936
		1.49898
		2.615
		1.71683
		2.77765
		1.85983
		1.91204
		2.12387
		2.38211
		2.12989
		2.23403
		1.53408
		1.84233
		3.68362
		3.40649
		2.41378
		1.81308
		1.40809
		2.0068
		2.75644
		3.21498
		3.37317
		2.02784
		1.63251
		1.76805

## Sheet: Figure 2a
Figure 2a	Enrichment in the top 12% of LNPs screened, subdivided by the type of cholesterol, helper lipid, and stereopure ionizable lipid (n=4)
	DC-Cholesterol	Cholesterol		DOPE	DOTAP		KB-S9	KB-S10	KB-S12	KB-S13	KB-R9	KB-R10	KB-R12	KB-R13
	-215	187		187	0		107.5	215	143.3	0	0	0	286.7	0
	-129	112.2		37.4	172		0	0	143.3	430	0	0	143.3	286.7
	-129	112.2		0	215		107.5	0	143.3	430	0	0	0	286.7
	-215	187		112.2	86		215	0	143.3	0	0	0	286.7	0

## Sheet: Figure 2b
Figure 2b	Molar composition of LNP28 and LNPIT
	Ionizable Lipid	35
	Cholesterol	46
	C18PEG2K	2
	DOPE	17

## Sheet: Figure 2c
Figure 2c	When injected intratumorally, both IT LNPs functionally delivered NanoLuc mRNA to the tumors with no off-target delivery, as demonstrated by the quantification of bioluminescence via IVIS (n=3-4)
									Ctrl	LNP 28	LNP 49
									0.352	83.5	286
									0.947	62.6	114
									1.02	83.9	68
									1.68	177

## Sheet: Figure 2d
Figure 2d	IT LNPs functionally delivered a second reporter mRNA tested, aVHH, to CD47+ human head and neck FaDu cancer cells and various infiltrating immune cells in the tumors, as quantified via flow cytometry (n=3) (ECs: endothelial cells).
		PBS			LNP 28			LNP 49
	ECs	2.78	1.79	2.25	6.13	10.4	8.02	18.6	15.9	12.1
	FaDu Cells	3.01	1.88	3.7	13.5	33.2	36.4	33.3	40.4	50.6
	Immune Cells	3.72	2.88	3.66	15	31.5	32.3	29.7	38	45

## Sheet: Figure 3a
Figure 3a	Bioluminescence, quantified via IVIS, showed that LNPIT achieved better functional delivery of NanoLuc in PDX tumors than LNP28 (n=3).
		PBS				KB-S13 LNP 28 - NanoLuc				KB-R12 LNP 49 - NanoLuc
	PDX Tumors	0.907	1.09	0.737	1.26	11.1	24.9	49.9	76.6	305	440	203
		PBS				KB-S13 LNP 28 - NanoLuc				KB-R12 LNP 49 - NanoLuc
	Inguinal Nodes	1.02	0.98			3.53	2.86			27.8	12.3
	Aortic Nodes	0.882	1.12			1.73	1.81			10.8	8.35
	Liver	0.973	1.03			1.39	1.49			33.4	24.8
	Spleen	0.931	1.07			1.31	1.38			20.8	17.1

## Sheet: Figure 3b
Figure 3a	Bioluminescence, quantified via IVIS, in off-target organs of mice treated with LNP28 and LNPIT
		PBS				KB-S13 LNP 28 - NanoLuc				KB-R12 LNP 49 - NanoLuc
	Inguinal Nodes	1.02	0.98			3.53	2.86			27.8	12.3
	Aortic Nodes	0.882	1.12			1.73	1.81			10.8	8.35
	Liver	0.973	1.03			1.39	1.49			33.4	24.8
	Spleen	0.931	1.07			1.31	1.38			20.8	17.1

## Sheet: Figure 3c
Figure 3b	LNPIT functionally delivered aVHH to 20% of PDX tumor cells as well as multiple different immune cell types (n=6) (ECs: endothelial cells).
		PBS				KB-S13 LNP 28						KB-R12 LNP 49
	PDX Cells	2.77	1.56	2.62	2.49	2.03	3.77	16.3	4.66	3.72	5.98	6.18	33.5	30.2	10.2	22.6	20.9
	ECs	7.48	8.31	2.53	1.72	3.74	3.25	17.7	3.22	3.55	1.18	9.56	11.4	8.16	1.32	15.3	14.8
	Immune Cells	2.75	3.28	3.62	3.26	2.05	5.71	24.9	5.45	7.27	8.13	6.6	47.7	50.4	27.1	37.8	34.6

[truncated: 29 more sheets: Figure 3d, Figure 4e, Figure 5b, Figure 5c, Figure 5e, Figure 5f, Figure 6a, Figure 6b, Sup Table 1a, Sup Table 1b, Sup Table 2, Sup Figure 1, Sup Figure 3b, Sup Figure 3c, Sup Figure 3d, Sup Figure 3e, Sup Figure 4b, Supl Figure 4c, Sup Figure 4d, SF 5 DGE LNP-IT vs PBS …]
